# Supplementary material for: Altered DNA methylation associated with an abnormal liver phenotype in a cattle model with a high incidence of perinatal pathologies
Source: Sci Rep. 2016 Dec 13;6:38869. doi: 10.1038/srep38869 (PMC5153653; doi:10.1038/srep38869)
Supplement: Supplementary Dataset 1 [file srep38869-s2.xls]

## Sheet: Age-related
DMR coordinates	Promoter coordinates	Number of probes in DMR	Raw pValue	Adjusted pValue	Annotation	Entrez GeneID	% enriched probes in perinatal AI	% enriched probes in perinatal clones	% enriched probes in adult AI	% enriched probes in adult clones
chr19:12568169-12571499	chr19:12568163-12571523	34	1.52463e-23	2.50527e-19	LOC100336684	100336684	51.4706	5.46218	3.30882	5.46218
chr2:66268110-66270352	chr2:66267297-66270657	23	7.20421e-14	5.91898e-10	LOC100336997	100336997	1.08696	65.2174	45.6522	64.5963
chr21:58003280-58003656	chr21:58003181-58006541	5	1.7984e-10	9.85045e-07	LGMN	281281	70	45.7143	0	2.85714
chr15:47393955-47394360	chr15:47393687-47397047	5	8.09147e-10	3.32398e-06	CCKBR	281665	100	37.1429	0	28.5714
chr4:104018843-104019753	chr4:104016347-104019707	11	2.1743e-09	7.14563e-06	HIPK2	510158	63.6364	61.039	3.40909	40.2597
chr19:53086307-53086797	chr19:53083463-53086823	6	4.10244e-09	1.12352e-05	EIF4A3	515145	91.6667	30.9524	2.08333	38.0952
chr5:103777903-103778548	chr5:103777890-103781250	8	9.3688e-09	2.19926e-05	C1S	767827	65.625	17.8571	1.5625	16.0714
chr13:62013774-62014174	chr13:62013601-62016961	5	2.13484e-08	4.04676e-05	PDRG1	768241	90	62.8571	5	17.1429
chr7:18458690-18459170	chr7:18456794-18460154	6	2.21646e-08	4.04676e-05	LOC100296737	100296737	95.8333	0	20.8333	28.5714
chr2:26564030-26564430	chr2:26563863-26567223	5	5.96395e-08	9.79996e-05	UBR3	537932	80	31.4286	0	25.7143
chr18:53523452-53524124	chr18:53521392-53524752	8	7.52267e-08	0.00010301	MGC148938	530233	59.375	16.0714	1.5625	16.0714
chr19:27255947-27256521	chr19:27253943-27257303	7	9.17194e-08	0.00011017	MED11	511672	71.4286	42.8571	3.57143	22.449
chr22:48648053-48648398	chr22:48646417-48649777	4	9.38644e-08	0.00011017	ITIH3	508355	93.75	50	3.125	10.7143
chr17:25033836-25034901	chr17:25031558-25034918	13	1.35184e-07	0.000130667	LOC786811	786811	55.7692	9.89011	7.69231	8.79121
chr23:16627720-16628115	chr23:16625464-16628824	5	1.34651e-07	0.000130667	KLHDC3	541138	75	17.1429	0	17.1429
chr23:7433387-7433697	chr23:7432826-7436186	4	1.95033e-07	0.000178044	DAXX	504336	87.5	35.7143	0	17.8571
chr19:28636545-28636945	chr19:28636455-28639815	5	2.58601e-07	0.000223649	NDEL1	510769	85	25.7143	2.5	14.2857
chr18:48879476-48880304	chr18:48878855-48882215	10	3.68461e-07	0.00028603	NFKBIB	525408	77.5	32.8571	13.75	20
chr4:12476757-12477232	chr4:11907009-12704701	6	3.82951e-07	0.00028603	PEG10	618138	70.8333	50	4.16667	19.0476
chr6:113700060-113700468	chr6:113700054-113703414	5	4.10538e-07	0.000293303	BOD1L	508527	100	42.8571	5	45.7143
chr2:70122554-70122929	chr2:70119952-70123312	5	5.78266e-07	0.00039592	INSIG2	534440	65	17.1429	0	8.57143
chr18:45937888-45938583	chr18:45935237-45938597	8	6.40379e-07	0.00041425	GRAMD1A	507027	37.5	16.0714	82.8125	62.5
chr25:32386552-32389833	chr25:32386442-32389802	19	6.55459e-07	0.00041425	LOC100337050	100337050	10.5263	60.1504	51.9737	61.6541
chr18:46526952-46527367	chr18:46526185-46529545	5	9.90698e-07	0.000602931	HAUS5	510660	100	31.4286	7.5	22.8571
chr7:12326331-12326701	chr7:12323362-12326722	5	1.1511e-06	0.000675531	NDUFB7	338065	65	28.5714	0	20
chr2:130012516-130012826	chr2:130011771-130015131	4	1.41987e-06	0.000804525	LOC100295933	100295933	81.25	46.4286	0	32.1429
chr18:48668727-48669872	chr18:48666482-48669842	14	1.85268e-06	0.00101477	ACTN4	522269	89.2857	61.2245	25	54.0816
chr5:26884523-26885098	chr5:26884430-26887790	7	1.96816e-06	0.00104325	C12orf10	506560	57.1429	38.7755	1.78571	26.5306
chr20:25963931-25964241	chr20:25963175-25966535	4	2.29401e-06	0.00117797	MOCS2	507986	100	42.8571	3.125	42.8571
chr18:62027002-62027477	chr18:62026038-62029398	6	2.80633e-06	0.00139738	PRKCG	282002	62.5	16.6667	2.08333	11.9048
chr2:81277319-81277538	chr2:81274467-81277827	3	3.62377e-06	0.00168656	TMEFF2	538354	100	33.3333	0	28.5714
chr20:63109988-63110468	chr20:63109705-63113065	6	3.6237e-06	0.00168656	LOC525138	525138	95.8333	71.4286	10.4167	52.381
chr7:3380232-3381382	chr7:3379767-3383127	14	3.695e-06	0.00168656	JMJD4	506151	62.5	23.4694	14.2857	26.5306
chr19:18457007-18457411	chr19:18454446-18457806	5	4.2689e-06	0.00184596	CRLF3	528033	75	22.8571	2.5	28.5714
chr5:103209172-103209662	chr5:103206409-103209769	6	4.23724e-06	0.00184596	LOC751809	751809	79.1667	0	10.4167	4.7619
chr22:12357684-12357974	chr22:12354823-12358183	4	4.85598e-06	0.00199484	SCN11A	535956	93.75	64.2857	3.125	42.8571
chr3:26437464-26438524	chr3:26436981-26440341	10	4.84282e-06	0.00199484	PTGFRN	538209	67.5	42.8571	12.5	25.7143
chr19:27580579-27581144	chr19:27580045-27583405	7	5.77691e-06	0.00200873	DVL2	614312	53.5714	6.12245	7.14286	30.6122
chr22:11674914-11675666	chr22:11672324-11675684	9	5.86776e-06	0.00200873	OXSR1	526949	61.1111	30.1587	6.94444	25.3968
chr25:36776243-36776483	chr25:36776153-36779513	3	5.70339e-06	0.00200873	GAL3ST4	520552	91.6667	9.52381	0	4.7619
chr26:37567212-37567537	chr26:37566952-37570312	4	5.74773e-06	0.00200873	LOC767880	767880	87.5	17.8571	3.125	10.7143
chr3:15481537-15481762	chr3:15479460-15482820	3	5.45881e-06	0.00200873	MIR92B	100313088	91.6667	38.0952	0	19.0476
chr3:8307698-8308074	chr3:8307416-8310776	5	5.23056e-06	0.00200873	FCER1G	282226	55	22.8571	0	11.4286
chr7:21540341-21540658	chr7:21537981-21541341	4	5.5093e-06	0.00200873	LOC528952	528952	68.75	14.2857	0	7.14286
chr25:32390649-32393858	chr25:32390528-32393888	9	6.00346e-06	0.00201324	LOC100337089	100337089	2.77778	58.7302	54.1667	58.7302
chr18:61228764-61228996	chr18:61225625-61228985	3	6.41301e-06	0.00210757	LOC506868	506868	75	4.7619	0	33.3333
chr20:39805984-39806204	chr20:39803085-39806445	3	6.74045e-06	0.00217175	AMACR	540376	66.6667	42.8571	0	4.7619
chr10:21831278-21831622	chr10:21830584-21833944	4	7.69115e-06	0.0024304	SLC7A7	504220	68.75	10.7143	0	14.2857
chr21:33664674-33665233	chr21:33664094-33667454	7	8.03687e-06	0.00249173	SNUPN	515588	57.1429	42.8571	7.14286	14.2857
chr10:80157698-80158108	chr10:80157268-80160628	5	8.19506e-06	0.00249373	RDH12	369021	80	2.85714	12.5	25.7143
chr13:66018938-66019223	chr13:66016136-66019496	4	8.88594e-06	0.00255513	C13H20orf4	533351	87.5	0	6.25	7.14286
chr18:51377526-51377763	chr18:51377513-51380873	3	9.01146e-06	0.00255513	ZNF526	514418	91.6667	23.8095	0	33.3333
chr18:51650007-51651390	chr18:51649898-51653258	9	9.01884e-06	0.00255513	LOC615643	615643	47.2222	44.4444	2.77778	30.1587
chr18:54885504-54885714	chr18:54884709-54888069	3	8.93446e-06	0.00255513	SLC8A2	535881	100	66.6667	0	71.4286
chr19:26702993-26703663	chr19:26700292-26703652	8	1.06928e-05	0.00297804	DHX33	528151	68.75	26.7857	9.375	21.4286
chr19:23653342-23653717	chr19:23650320-23653680	5	1.10667e-05	0.00303081	MIR212	100313018	75	34.2857	5	17.1429
chr7:14889073-14889489	chr7:14888076-14891436	5	1.19119e-05	0.0032088	LOC511642	511642	95	31.4286	10	45.7143
chr4:18982024-18982764	chr4:18979468-18982828	9	1.38569e-05	0.00367253	NDUFA4	327704	58.3333	25.3968	8.33333	15.873
chr5:26013587-26014063	chr5:26013049-26016409	6	1.40966e-05	0.00367676	SMUG1	539771	70.8333	50	4.16667	45.2381
chr18:56355020-56355675	chr18:56353188-56356548	8	1.48885e-05	0.00382263	SLC17A7	518849	56.25	32.1429	4.6875	26.7857
chrX:92177339-92178501	chrX:92177232-92180592	14	1.52825e-05	0.00386343	GRIPAP1	515550	42.8571	35.7143	5.35714	31.6327
chr5:65851326-65851566	chr5:65850704-65854064	3	1.57771e-05	0.00392803	CHPT1	511291	50	33.3333	0	0
chr18:56522492-56522872	chr18:56521439-56524799	5	1.67666e-05	0.00399288	BCL2L12	533338	65	11.4286	2.5	20
chr3:31704999-31705201	chr3:31703085-31706445	3	1.65944e-05	0.00399288	DDX20	528433	83.3333	4.7619	0	9.52381
chr2:107463335-107463739	chr2:107460687-107464047	5	1.83782e-05	0.00431415	CYP27A1	511960	45	54.2857	5	8.57143
chr10:25748994-25749289	chr10:25745930-25749290	4	1.99701e-05	0.00454957	TOX4	515314	62.5	10.7143	0	7.14286
chr18:2907058-2907633	chr18:2905580-2908940	7	1.99902e-05	0.00454957	GABARAPL2	282531	71.4286	10.2041	10.7143	18.3673
chr3:50560394-50560604	chr3:50559103-50562463	3	2.04332e-05	0.00454957	MTF2	615211	83.3333	14.2857	0	23.8095
chr4:35561543-35561848	chr4:35561538-35564898	4	2.04886e-05	0.00454957	SEMA3D	536417	62.5	39.2857	0	21.4286
chr16:44832784-44833024	chr16:44830544-44833904	3	2.34784e-05	0.00507755	SLC25A33	533794	83.3333	14.2857	0	14.2857
chr19:43296250-43296650	chr19:43295297-43298657	5	2.42076e-05	0.00507755	PSMC3IP	508530	50	22.8571	0	14.2857
chr23:7537800-7539309	chr23:7535952-7539312	18	2.44113e-05	0.00507755	SYNGAP1	790307	72.2222	61.9048	27.7778	56.3492
chr3:103323129-103323444	chr3:103322513-103325873	4	2.41713e-05	0.00507755	C3H1ORF210	509100	62.5	28.5714	0	17.8571
chr29:38136093-38136333	chr29:38133611-38136971	3	2.49361e-05	0.00511102	PAG10	337904	83.3333	19.0476	0	19.0476
chr3:8227900-8228227	chr3:8227236-8230596	4	2.51943e-05	0.00511102	MPZ	539462	81.25	21.4286	3.125	28.5714
chr15:43723435-43723720	chr15:43722757-43726117	4	2.61921e-05	0.00521962	LOC100337287	100337287	87.5	64.2857	3.125	53.5714
chr3:106018344-106018564	chr3:106016081-106019441	3	2.63649e-05	0.00521962	KCNQ4	528741	83.3333	23.8095	0	19.0476
chr3:99958171-99958411	chr3:99956048-99959408	3	2.79231e-05	0.00546229	CYP4B1	540149	75	14.2857	0	38.0952
chr15:47683472-47683867	chr15:47682758-47686118	5	2.93953e-05	0.005552	LOC511569	511569	50	14.2857	0	14.2857
chr15:47737911-47738307	chr15:47737639-47740999	5	2.93927e-05	0.005552	LOC787494	787494	60	11.4286	2.5	25.7143
chr6:68975070-68975380	chr6:68972780-68976140	4	2.89001e-05	0.005552	FRYL	511059	81.25	32.1429	3.125	25
chr18:52098809-52099684	chr18:52098674-52102034	10	3.1727e-05	0.00587743	XRCC1	616905	57.5	21.4286	10	17.1429
chr5:57837338-57839552	chr5:57836345-57839705	13	3.18337e-05	0.00587743	GDF11	540517	48.0769	30.7692	8.65385	23.0769
chrX:17772389-17772850	chrX:17769442-17772802	6	3.39993e-05	0.00620752	GPC3	615239	54.1667	45.2381	2.08333	28.5714
chr15:46603561-46603876	chr15:46601196-46604556	4	3.6103e-05	0.00637897	LOC516636	516636	87.5	7.14286	6.25	10.7143
chr22:12234659-12234894	chr22:12232675-12236035	3	3.61009e-05	0.00637897	LOC100299477	100299477	83.3333	33.3333	0	33.3333
chr25:32390649-32392776	chr25:32389895-32393255	7	3.6092e-05	0.00637897	LOC100337075	100337075	3.57143	65.3061	60.7143	63.2653
chr1:83429055-83429530	chr1:83426212-83429572	6	4.36984e-05	0.007505	CHRD	509942	58.3333	33.3333	4.16667	19.0476
chr10:21655017-21655347	chr10:21652430-21655790	4	4.61298e-05	0.007505	PSMB11	538873	75	10.7143	3.125	17.8571
chr14:71741489-71741719	chr14:71741472-71744832	3	4.58938e-05	0.007505	TP53INP1	782667	100	80.9524	4.16667	42.8571
chr19:11491188-11492143	chr19:11488919-11492279	11	4.44528e-05	0.007505	LOC787304	787304	50	10.3896	9.09091	10.3896
chr19:44532903-44533113	chr19:44529725-44533085	3	4.38836e-05	0.007505	G6PC3	369023	100	9.52381	4.16667	14.2857
chr2:121517682-121518052	chr2:121517657-121521017	5	4.58286e-05	0.007505	MIR2357	100313162	60	25.7143	2.5	14.2857
chr24:49736656-49736896	chr24:49735880-49739240	3	4.30478e-05	0.007505	MIR2381	100313179	66.6667	47.619	0	14.2857
chr25:32391656-32393858	chr25:32391621-32394981	6	4.58394e-05	0.007505	LOC100337105	100337105	0	57.1429	52.0833	59.5238
chr19:39243851-39244581	chr19:39243741-39247101	9	4.83197e-05	0.00778422	MRPL10	515014	66.6667	23.8095	12.5	23.8095
chr6:70585816-70586214	chr6:70583907-70587267	5	4.95114e-05	0.00789876	SCFD2	535130	70	20	5	14.2857
chr11:28984536-28984736	chr11:28983138-28986498	3	5.05299e-05	0.00795833	SOCS5	514773	66.6667	4.7619	0	23.8095
chr15:45634966-45635276	chr15:45632986-45636346	4	5.08535e-05	0.00795833	LOC536960	536960	68.75	14.2857	3.125	3.57143
chr9:97656884-97657445	chr9:97633102-97746388	7	5.13573e-05	0.00796135	IGF2R imprinted locus	chr9:97633102-97746388	10.7143	34.6939	62.5	63.2653
chr8:98330230-98330807	chr8:98329864-98333224	7	5.23809e-05	0.00804414	ZNF462	515561	25	2.04082	28.5714	36.7347
chr18:51608849-51609089	chr18:51605794-51609154	3	5.48598e-05	0.00834227	RABAC1	512653	100	57.1429	4.16667	33.3333
chr20:63110063-63110468	chr20:63109989-63113349	5	5.53376e-05	0.00834227	CCT5	533784	100	77.1429	12.5	60
chr11:98959438-98959588	chr11:98957314-98960674	2	5.59024e-05	0.0083508	SLC27A4	514427	75	35.7143	0	0
chr7:55601289-55601574	chr7:55600663-55604023	4	5.96475e-05	0.00882998	FGF1	281160	62.5	21.4286	3.125	3.57143
chr8:7414002-7414158	chr8:7412945-7416305	2	6.38806e-05	0.00937219	CTSB	281105	87.5	50	6.25	0
chr17:60502811-60503046	chr17:60500861-60504221	3	6.99643e-05	0.0100138	RNFT2	787155	75	14.2857	0	14.2857
chr19:39642744-39643614	chr19:39640216-39643576	10	6.91621e-05	0.0100138	GPR179	787335	62.5	17.1429	16.25	32.8571
chr28:6243942-6244152	chr28:6240872-6244232	3	7.00817e-05	0.0100138	LOC616014	616014	83.3333	0	50	57.1429
chr21:34322777-34323237	chr21:34319841-34323201	6	7.42143e-05	0.0105128	CYP1A2	503552	62.5	61.9048	6.25	33.3333
chr3:101940187-101940515	chr3:101937347-101940707	4	7.51369e-05	0.0105526	TMEM53	540738	81.25	35.7143	6.25	17.8571
chr5:27380335-27380460	chr5:27377062-27380422	2	7.65989e-05	0.0106667	LOC100336698	100336698	87.5	64.2857	0	14.2857
chr12:55684772-55685087	chr12:55684534-55687894	4	8.83666e-05	0.0121003	SPRY2	539090	43.75	50	3.125	7.14286
chr3:17813795-17814030	chr3:17812925-17816285	3	8.82595e-05	0.0121003	SPRR4	788280	75	23.8095	0	23.8095
chr16:65995100-65995589	chr16:65992215-65995575	6	9.01845e-05	0.0121468	SMG7	537131	33.3333	28.5714	0	11.9048
chr25:34768321-34768552	chr25:34766078-34769438	3	8.97494e-05	0.0121468	STYXL1	513107	75	71.4286	0	42.8571
chr5:33620615-33620910	chr5:33617909-33621269	4	9.31969e-05	0.0124505	SLC38A4	527476	56.25	28.5714	0	21.4286
chr19:27330569-27330864	chr19:27329077-27332437	4	9.55281e-05	0.012659	ALOX15	282139	81.25	0	18.75	21.4286
chr7:5913086-5913301	chr7:5911699-5915059	3	9.74213e-05	0.012705	HAUS8	511056	75	33.3333	0	28.5714
chr10:21698098-21698844	chr10:21697229-21700589	9	0.000101904	0.0128286	JUB	519937	63.8889	30.1587	12.5	25.3968
chr15:33298547-33298681	chr15:33297542-33300902	2	0.000103054	0.0128286	MIR125B-1	790993	0	7.14286	87.5	50
chr18:24032769-24032912	chr18:24029967-24033327	2	0.000102467	0.0128286	CES1	512098	75	57.1429	0	7.14286
chr3:113632213-113632423	chr3:113631794-113635154	3	0.000102467	0.0128286	SAG	280922	50	38.0952	0	4.7619
chr4:12617038-12617693	chr4:11907009-12704701	8	0.000102759	0.0128286	PEG10	618138	50	8.92857	6.25	7.14286
chr5:28544532-28544933	chr5:28542277-28545637	5	0.000100576	0.0128286	SLC4A8	537901	75	25.7143	7.5	40
chr25:32444958-32446539	chr25:32444544-32447904	6	0.000105657	0.0130538	LOC100336625	100336625	0	54.7619	47.9167	66.6667
chr18:47236289-47236419	chr18:47235081-47238441	2	0.000114587	0.0138448	ZNF566	767945	100	7.14286	0	21.4286
chr2:97099235-97099722	chr2:97096843-97100203	6	0.000114153	0.0138448	PTH2R	524064	0	7.14286	27.0833	30.9524
chr5:27049442-27049732	chr5:27046493-27049853	4	0.000114464	0.0138448	IGFBP6	404186	87.5	3.57143	15.625	25
chr5:56876140-56876815	chr5:56875709-56879069	8	0.000116556	0.0139799	SDR9C7	538876	87.5	50	20.3125	50
chr19:21938404-21938634	chr19:21935303-21938663	3	0.000118355	0.0140928	BLMH	504483	66.6667	14.2857	0	33.3333
chr7:7948653-7950083	chr7:7946905-7950265	17	0.000127355	0.0150554	TPM4	535277	55.8824	28.5714	18.3824	26.8908
chr19:6243770-6244624	chr19:6241422-6244782	7	0.000134976	0.0158423	TMEM100	613987	71.4286	10.2041	14.2857	16.3265
chr29:26557063-26557369	chr29:26554379-26557739	4	0.000143747	0.0167521	LDHA	281274	100	28.5714	12.5	25
chr25:18350946-18351064	chr25:18347702-18351062	2	0.000146626	0.0169673	ACSM1	282576	87.5	35.7143	0	7.14286
chr10:13322372-13322842	chr10:13321843-13325203	6	0.000149821	0.0169783	ZWILCH	534811	75	7.14286	18.75	26.1905
chr14:18308281-18308411	chr14:18305116-18308476	2	0.000148592	0.0169783	DERL1	404121	87.5	35.7143	0	7.14286
chr18:53043598-53043718	chr18:53041432-53044792	2	0.000150914	0.0169851	LOC100297241	100297241	100	42.8571	0	21.4286
chr25:36793285-36793520	chr25:36790605-36793965	3	0.000154815	0.0173056	LOC511903	511903	91.6667	19.0476	4.16667	28.5714
chr22:48338960-48339173	chr22:48336420-48339780	3	0.000162914	0.0180878	PRKCD	505708	66.6667	19.0476	4.16667	0
chr18:56059004-56059234	chr18:56056668-56060028	3	0.000170758	0.0185821	SNRNP70	535113	91.6667	33.3333	4.16667	23.8095
chr6:91481153-91481275	chr6:91478769-91482129	2	0.000169954	0.0185821	BTC	280737	62.5	35.7143	0	0
chr29:49008616-49008843	chr29:49000000-50200000	3	0.000172746	0.0186747	chr29 imprinted region	chr29:49000000-50200000	0	0	29.1667	38.0952
chr18:46357905-46358320	chr18:46356553-46359913	5	0.000178913	0.0192151	SBSN	540452	55	37.1429	2.5	22.8571
chr5:57118679-57119409	chr5:57117917-57121277	6	0.000181575	0.0193742	ATP5B	327675	50	35.7143	2.08333	33.3333
chr8:73147138-73147378	chr8:73145844-73149204	3	0.000184507	0.0195601	NEF3	281347	66.6667	19.0476	0	33.3333
chr13:38899893-38900093	chr13:38899785-38903145	3	0.000187391	0.0197139	LOC100295268	100295268	66.6667	14.2857	0	23.8095
chr5:97100795-97101003	chr5:97100233-97103593	3	0.000188357	0.0197139	LOC786490	786490	66.6667	9.52381	0	9.52381
chr14:17818815-17819492	chr14:17818791-17822151	8	0.000191347	0.0199001	KLHL38	516476	62.5	25	10.9375	28.5714
chr18:46154018-46154133	chr18:46153526-46156886	2	0.000203542	0.0209635	LSR	508651	75	21.4286	0	0
chr19:40710647-40710882	chr19:40708919-40712279	3	0.000204124	0.0209635	PGAP3	513258	91.6667	9.52381	8.33333	33.3333
chr26:23793995-23794122	chr26:23793436-23796796	2	0.000208274	0.0212569	CNNM2	504632	100	28.5714	0	21.4286
chr7:15405878-15406710	chr7:15404527-15407887	10	0.000210392	0.0213405	LOC100337020	100337020	7.5	44.2857	47.5	58.5714
chr11:36065289-36065514	chr11:36063111-36066471	3	0.000216328	0.021808	LOC781337	781337	66.6667	23.8095	0	38.0952
chr15:50679890-50680282	chr15:50679084-50682444	5	0.000222595	0.0219129	LOC788731	788731	50	48.5714	2.5	22.8571
chr19:23159786-23160161	chr19:23157760-23161120	5	0.00021937	0.0219129	CRK	512841	40	22.8571	0	14.2857
chr19:23250360-23251080	chr19:23248050-23251410	9	0.000222703	0.0219129	PITPNA	616550	69.4444	47.619	15.2778	38.0952
chr19:37086936-37087416	chr19:37086246-37089606	6	0.000221167	0.0219129	COL1A1	282187	83.3333	23.8095	16.6667	33.3333
chr14:46893055-46893350	chr14:46892859-46896219	4	0.000224279	0.0219366	LOC100300024	100300024	68.75	0	59.375	35.7143
chr10:21638702-21638907	chr10:21638079-21641439	3	0.00023034	0.0222644	CDH24	535046	91.6667	33.3333	4.16667	33.3333
chr7:103773223-103773357	chr7:103772809-103776169	2	0.000229768	0.0222644	SLCO4C1	497621	75	64.2857	0	14.2857
chr18:48412811-48413456	chr18:48412111-48415471	8	0.000234275	0.0225123	LOC100141222	100141222	62.5	39.2857	10.9375	30.3571
chr15:27860057-27860662	chr15:27857297-27860657	7	0.000241379	0.0230601	BUD13	510313	25	2.04082	16.0714	32.6531
chr12:16788393-16789558	chr12:16787485-16790845	14	0.000244135	0.0231886	ESD	535653	60.7143	68.3673	16.0714	50
chr16:66570086-66570221	chr16:66570067-66573427	2	0.000247847	0.0234059	GLT25D2	789150	87.5	42.8571	0	14.2857
chr17:71646641-71646946	chr17:71645652-71649012	4	0.000252002	0.0234496	LOC619125	619125	81.25	57.1429	25	10.7143
chr24:47282526-47282931	chr24:47281570-47284930	5	0.000252591	0.0234496	LOC100337099	100337099	0	45.7143	50	51.4286
chr7:3380407-3381382	chr7:3380325-3383685	12	0.000251852	0.0234496	SNAP47	618546	58.3333	26.1905	15.625	28.5714
chr13:61645543-61646013	chr13:61642664-61646024	6	0.00025735	0.0236244	HM13	512534	66.6667	33.3333	10.4167	19.0476
chr23:15135325-15135535	chr23:15132125-15135485	3	0.00025705	0.0236244	TREML2	515548	100	23.8095	8.33333	42.8571
chr15:24920038-24920678	chr15:24919937-24923297	8	0.000262923	0.0239437	LOC100337344	100337344	50	32.1429	12.5	10.7143
chr15:83493046-83494110	chr15:83492247-83495607	13	0.000263742	0.0239437	GAT	280801	55.7692	49.4505	21.1538	25.2747
chr11:21575384-21575726	chr11:21573295-21576655	4	0.000265304	0.0239532	CDKL4	517478	50	39.2857	0	25
chr4:12618743-12619233	chr4:11907009-12704701	6	0.000276103	0.024792	PEG10	618138	54.1667	11.9048	8.33333	2.38095
chr22:9739633-9739846	chr22:9736598-9739958	3	0.00027849	0.0248703	MIR128-2	100313360	0	4.7619	41.6667	42.8571
chr10:87111223-87111459	chr10:87108380-87111740	3	0.000283025	0.0251387	BATF	617628	83.3333	4.7619	8.33333	28.5714
chr1:64946616-64946846	chr1:64943861-64947221	3	0.000299368	0.0264474	PLA1A	515900	66.6667	33.3333	0	28.5714
chr4:12416988-12417146	chr4:11907009-12704701	2	0.000309334	0.0269487	PEG10	618138	62.5	57.1429	0	7.14286
chr7:13546766-13547357	chr7:13544075-13547435	7	0.000309963	0.0269487	IER2	525380	71.4286	26.5306	14.2857	22.449
chr18:13011374-13011599	chr18:13008190-13011550	3	0.000313711	0.027131	FBXO31	513951	66.6667	57.1429	0	38.0952
chr29:48165642-48166017	chr29:48165168-48168528	5	0.000321484	0.0276577	CTTN	506939	70	62.8571	5	60
chr18:56423209-56423679	chr18:56420333-56423693	6	0.000325275	0.0278382	RCN3	522073	95.8333	61.9048	18.75	69.0476
chr18:56727673-56727974	chr18:56724565-56727925	4	0.000331723	0.0282428	NUP62	100138517	93.75	57.1429	12.5	35.7143
chr2:7355568-7355707	chr2:7355544-7358904	2	0.000340566	0.0288463	COL3A1	510833	87.5	7.14286	0	21.4286
chr19:40072880-40073000	chr19:40070335-40073695	2	0.000343045	0.0289073	LOC616773	616773	87.5	7.14286	0	21.4286
chr23:7513902-7514032	chr23:7510780-7514140	2	0.000346824	0.0290766	KIFC1	510995	87.5	35.7143	0	14.2857
chr18:54199035-54199250	chr18:54195868-54199228	3	0.000349432	0.0291465	GNG8	618470	83.3333	14.2857	4.16667	23.8095
chr10:24311511-24311627	chr10:24308301-24311661	2	0.000351446	0.0291664	LOC100298995	100298995	87.5	14.2857	0	35.7143
chr13:58397948-58398163	chr13:58396931-58400291	3	0.000357093	0.0294287	APCDD1L	617376	58.3333	52.381	0	23.8095
chr3:101940187-101940762	chr3:101937673-101941033	7	0.000358187	0.0294287	MGC179469	614845	53.5714	30.6122	7.14286	20.4082
chr17:47313104-47313479	chr17:47311604-47314964	5	0.000394875	0.0321245	STX2	519148	50	11.4286	5	34.2857
chrX:33351777-33352268	chrX:33350228-33353588	6	0.00039491	0.0321245	MAMLD1	100139912	16.6667	19.0476	58.3333	50
chr21:34602285-34602765	chr21:34599365-34602725	6	0.000407911	0.0329693	UBL7	511289	50	16.6667	4.16667	14.2857
chr21:7011029-7011234	chr21:7010752-7014112	3	0.000411314	0.0329693	MGC155141	529775	83.3333	4.7619	50	66.6667
chr6:5439730-5443001	chr6:5439669-5443029	18	0.000410649	0.0329693	LOC100337111	100337111	52.7778	13.4921	45.1389	30.9524
chr5:31606687-31607002	chr5:31605997-31609357	4	0.000413355	0.0329721	LOC507383	507383	81.25	35.7143	18.75	7.14286
chr3:28949185-28949667	chr3:28946285-28949645	6	0.000426658	0.0336313	TRIM33	533296	62.5	21.4286	8.33333	26.1905
chr7:19219766-19220161	chr7:19218572-19221932	5	0.000425442	0.0336313	DENND1C	511230	90	0	32.5	11.4286
chr7:41355072-41355697	chr7:41353250-41356610	7	0.000427759	0.0336313	MGAT1	534248	71.4286	16.3265	16.0714	22.449
chr13:53712175-53712660	chr13:53709422-53712782	6	0.000430237	0.033665	SIRPA	327666	66.6667	40.4762	10.4167	26.1905
chr13:57598112-57598422	chr13:57595510-57598870	4	0.000432573	0.0336874	EDN3	513753	81.25	21.4286	9.375	14.2857
chr20:23213013-23213344	chr20:23210633-23213993	4	0.000446695	0.0346231	IL6ST	522155	68.75	7.14286	9.375	28.5714
chr3:11727856-11728351	chr3:11726470-11729830	6	0.000450396	0.034746	CD1E	510832	75	38.0952	12.5	35.7143
chr5:108936840-108937150	chr5:108933803-108937163	4	0.00045468	0.0349126	caV1.2	408015	6.25	42.8571	62.5	17.8571
chr28:46145266-46146486	chr28:46145260-46148620	14	0.000470074	0.0359267	AGT	527114	73.2143	70.4082	23.2143	59.1837
chr5:95724937-95725652	chr5:95724014-95727374	9	0.000473358	0.0360103	LOC504273	504273	72.2222	55.5556	18.0556	42.8571
chr23:27196209-27196604	chr23:27195433-27198793	5	0.000479572	0.0363149	C4A	280678	95	82.8571	27.5	37.1429
chr8:60485432-60486003	chr8:60483105-60486465	7	0.000486327	0.0366574	LOC618717	618717	78.5714	28.5714	19.6429	22.449
chr13:70160465-70160595	chr13:70158938-70162298	2	0.00050947	0.0377362	LOC100296892	100296892	50	35.7143	0	0
chr15:30279118-30279503	chr15:30276100-30279460	5	0.000518417	0.0377362	NLRX1	539974	50	42.8571	2.5	25.7143
chr19:43199639-43199790	chr19:43199192-43202552	2	0.00050947	0.0377362	ATP6V0A1	286768	50	35.7143	0	0
chr26:40346615-40346750	chr26:40344540-40347900	2	0.000511461	0.0377362	SEC23IP	508557	50	35.7143	0	0
chr3:101117188-101117318	chr3:101117081-101120441	2	0.000515429	0.0377362	AKR1A1	618607	87.5	7.14286	0	7.14286
chr3:17798874-17799289	chr3:17796980-17800340	5	0.000517828	0.0377362	SPRR3	507527	100	68.5714	17.5	65.7143
chr3:19203362-19203497	chr3:19203266-19206626	2	0.000515429	0.0377362	SNX27	513214	87.5	7.14286	0	7.14286
chr3:33468055-33468300	chr3:33467022-33470382	3	0.000519011	0.0377362	ALX3	522085	50	33.3333	0	9.52381
chr15:83495110-83495415	chr15:83492247-83495607	4	0.000525143	0.0380139	GAT	280801	93.75	57.1429	18.75	25
chr13:63084410-63084876	chr13:63084222-63087582	6	0.000535149	0.0385683	BSP30C	618389	58.3333	7.14286	8.33333	7.14286
chr18:54025675-54026410	chr18:54023021-54026381	9	0.000540427	0.0387638	PPP5C	510245	63.8889	34.9206	15.2778	28.5714
chr25:27983773-27983910	chr25:27983753-27987113	2	0.00054258	0.0387638	CCT6A	521540	87.5	21.4286	0	14.2857
chr16:59131477-59131962	chr16:59130781-59134141	6	0.000546504	0.0388751	PAPPA2	538320	66.6667	52.381	8.33333	45.2381
chr22:49948716-49948836	chr22:49948692-49952052	2	0.00055322	0.0391832	MANF	540432	87.5	21.4286	0	14.2857
chr7:90175110-90175331	chr7:90174693-90178053	3	0.000566252	0.0399341	TMEM161B	510378	58.3333	9.52381	0	9.52381
chr5:67042551-67042691	chr5:67039345-67042705	2	0.000574706	0.0403571	PAH	510583	87.5	14.2857	0	14.2857
chr18:62393091-62393547	chr18:62391003-62394363	6	0.000597839	0.0416258	ZNF524	789616	33.3333	28.5714	0	30.9524
chr26:21109124-21109349	chr26:21107473-21110833	3	0.000616241	0.042726	PKD2L1	521231	58.3333	19.0476	0	14.2857
chr25:2648331-2648587	chr25:2646180-2649540	3	0.000619493	0.042771	LOC510257	510257	66.6667	4.7619	8.33333	38.0952
chr15:1087626-1087931	chr15:1086934-1090294	4	0.000623395	0.0428604	LOC515790	515790	81.25	10.7143	21.875	46.4286
chr6:69185721-69185881	chr6:69185720-69189080	2	0.000626677	0.0429065	OCIAD2	505877	87.5	28.5714	0	21.4286
chrX:13864688-13865148	chrX:13864665-13868025	6	0.000635692	0.0433431	BCORL1	540023	66.6667	38.0952	12.5	21.4286
chr22:2686111-2686396	chr22:2683120-2686480	4	0.000646483	0.0438968	CMC1	767824	62.5	28.5714	3.125	25
chr18:49396328-49397862	chr18:49394831-49398191	8	0.00065556	0.0443299	RPS16	506297	40.625	33.9286	3.125	39.2857
chr5:110120955-110121159	chr5:110120673-110124033	3	0.000661068	0.0445191	H1F0	617975	83.3333	9.52381	12.5	42.8571
chr19:46227204-46227516	chr19:46227199-46230559	4	0.000666557	0.0447055	NSF	504457	87.5	53.5714	9.375	60.7143
chr17:64807041-64807196	chr17:64806609-64809969	2	0.000703096	0.0469645	GCN1L1	536143	87.5	35.7143	0	28.5714
chr2:60614282-60614577	chr2:60613828-60617188	4	0.0007115	0.0473335	HNRNPA1L2	785761	62.5	21.4286	6.25	7.14286
chr13:55437820-55438125	chr13:55437816-55441176	4	0.000724208	0.0479245	ADRM1	519729	75	7.14286	15.625	32.1429
chr18:57365417-57365552	chr18:57362738-57366098	2	0.000726217	0.0479245	KLK4	507800	75	7.14286	0	0
chr16:30176360-30176685	chr16:30173522-30176882	4	0.000732638	0.0481548	LOC100295789	100295789	68.75	10.7143	6.25	14.2857
chr3:100062494-100062624	chr3:100060360-100063720	2	0.000736378	0.0482078	LOC784640	784640	75	14.2857	0	42.8571
chr22:21375068-21375353	chr22:21372682-21376042	4	0.000741923	0.0483781	ARL8B	511009	43.75	25	0	17.8571
chr3:99608753-99608868	chr3:99608187-99611547	2	0.000747468	0.048547	TAL1	518657	75	42.8571	0	14.2857
chr28:35737713-35738018	chr28:35736935-35740295	4	0.00075061	0.0485592	LOC786916	786916	75	7.14286	12.5	25
chr23:19399485-19400140	chr23:19396809-19400169	8	0.000763282	0.0491853	ENPP5	512304	68.75	10.7143	26.5625	28.5714
chr15:32204747-32205042	chr15:32204559-32207919	4	0.00076744	0.0492172	TBCEL	540781	56.25	35.7143	3.125	17.8571
chr18:26281593-26281901	chr18:26280979-26284339	4	0.000769768	0.0492172	GINS3	538943	68.75	28.5714	6.25	17.8571
