# Supplementary material for: Altered DNA methylation associated with an abnormal liver phenotype in a cattle model with a high incidence of perinatal pathologies
Source: Sci Rep. 2016 Dec 13;6:38869. doi: 10.1038/srep38869 (PMC5153653; doi:10.1038/srep38869)
Supplement: Supplementary Dataset 2 [file srep38869-s3.xls]

## Sheet: Cloning-related
DMR coordinates	Promoter coordinates	Number of probes in DMR	Raw pValue	Adjusted pValue	Annotation	Entrez GeneID	% enriched probes in perinatal AI	% enriched probes in perinatal clones	% enriched probes in adult AI	% enriched probes in adult clones
chr10:13322372-13322842	chr10:13321843-13325203	6	1.15034e-05	0.00675083	ZWILCH	534811	75	7.14286	18.75	26.1905
chr10:22754139-22754804	chr10:22753262-22756622	8	3.31243e-05	0.0123062	LOC100298391	100298391	90.625	25	34.375	19.6429
chr10:23020643-23020947	chr10:23019810-23023170	4	0.000249093	0.0475357	LOC618561	618561	62.5	7.14286	21.875	3.57143
chr10:24541830-24542195	chr10:24540945-24544305	4	8.53658e-05	0.0226247	LOC100337168	100337168	56.25	0	18.75	10.7143
chr10:25341963-25342514	chr10:25341259-25344619	7	4.39748e-08	0.000103228	BVd1.21	407202	46.4286	0	21.4286	4.08163
chr10:80157698-80158108	chr10:80157268-80160628	5	1.10816e-06	0.00165538	RDH12	369021	80	2.85714	12.5	25.7143
chr11:28984536-28984736	chr11:28983138-28986498	3	0.000187377	0.0384872	SOCS5	514773	66.6667	4.7619	0	23.8095
chr13:66018938-66019223	chr13:66016136-66019496	4	5.55994e-07	0.000913609	C13H20orf4	533351	87.5	0	6.25	7.14286
chr14:2242028-2242326	chr14:2239405-2242765	4	6.49263e-06	0.00508033	MAPK15	512125	62.5	0	37.5	14.2857
chr14:46893055-46893350	chr14:46892859-46896219	4	4.51877e-06	0.00390802	LOC100300024	100300024	68.75	0	59.375	35.7143
chr15:46603561-46603876	chr15:46601196-46604556	4	0.000122724	0.0280082	LOC516636	516636	87.5	7.14286	6.25	10.7143
chr15:47393955-47394360	chr15:47393687-47397047	5	2.24594e-05	0.00983443	CCKBR	281665	100	37.1429	0	28.5714
chr15:47737911-47738307	chr15:47737639-47740999	5	0.000152181	0.0324759	LOC787494	787494	60	11.4286	2.5	25.7143
chr15:52266998-52267198	chr15:52266975-52270335	3	0.000119962	0.0277635	ART5	407148	66.6667	4.7619	20.8333	0
chr17:25033836-25034901	chr17:25031558-25034918	13	1.93083e-06	0.00211515	LOC786811	786811	55.7692	9.89011	7.69231	8.79121
chr18:2907058-2907633	chr18:2905580-2908940	7	2.39397e-05	0.00983443	GABARAPL2	282531	71.4286	10.2041	10.7143	18.3673
chr18:47213065-47213545	chr18:47212041-47215401	6	0.00025168	0.0475357	ZNF260	790879	58.3333	7.14286	18.75	21.4286
chr18:47237245-47237705	chr18:47235081-47238441	6	1.01911e-05	0.00669839	ZNF566	767945	83.3333	11.9048	45.8333	28.5714
chr18:49396328-49397862	chr18:49394831-49398191	8	5.10933e-05	0.0166008	RPS16	506297	40.625	33.9286	3.125	39.2857
chr18:53523452-53524124	chr18:53521392-53524752	8	7.15428e-05	0.0199253	MGC148938	530233	59.375	16.0714	1.5625	16.0714
chr18:54885504-54885714	chr18:54884709-54888069	3	1.69442e-05	0.00902865	SLC8A2	535881	100	66.6667	0	71.4286
chr18:58235549-58236019	chr18:58234774-58238134	4	0.000200849	0.0402481	LOC100337383	100337383	0	64.2857	40.625	67.8571
chr18:61228764-61228996	chr18:61225625-61228985	3	1.85705e-05	0.00902865	LOC506868	506868	75	4.7619	0	33.3333
chr18:62393091-62393547	chr18:62391003-62394363	6	0.000113865	0.0267289	ZNF524	789616	33.3333	28.5714	0	30.9524
chr18:8777596-8777986	chr18:8777160-8780520	5	0.000129883	0.0292362	MPHOSPH6	512508	35	31.4286	7.5	68.5714
chr19:11491188-11492143	chr19:11488919-11492279	11	0.000141994	0.0315303	LOC787304	787304	50	10.3896	9.09091	10.3896
chr19:12568169-12571499	chr19:12568163-12571523	34	1.93573e-19	1.5904e-15	LOC100336684	100336684	51.4706	5.46218	3.30882	5.46218
chr19:18457007-18457411	chr19:18454446-18457806	5	0.000233861	0.0452094	CRLF3	528033	75	22.8571	2.5	28.5714
chr19:27330569-27330864	chr19:27329077-27332437	4	2.34549e-06	0.00240882	ALOX15	282139	81.25	0	18.75	21.4286
chr19:27580579-27581144	chr19:27580045-27583405	7	8.95437e-06	0.00624686	DVL2	614312	53.5714	6.12245	7.14286	30.6122
chr19:39642744-39643614	chr19:39640216-39643576	10	9.62876e-05	0.0239727	GPR179	787335	62.5	17.1429	16.25	32.8571
chr19:46948189-46948494	chr19:46948011-46951371	4	5.15238e-05	0.0166008	LOC789694	789694	62.5	3.57143	37.5	10.7143
chr19:53086307-53086797	chr19:53083463-53086823	6	1.51862e-06	0.00178242	EIF4A3	515145	91.6667	30.9524	2.08333	38.0952
chr19:6243770-6244624	chr19:6241422-6244782	7	3.37011e-05	0.0123062	TMEM100	613987	71.4286	10.2041	14.2857	16.3265
chr2:26564030-26564430	chr2:26563863-26567223	5	8.89868e-05	0.02321	UBR3	537932	80	31.4286	0	25.7143
chr2:66268110-66270352	chr2:66267297-66270657	23	4.6173e-20	7.58715e-16	LOC100336997	100336997	1.08696	65.2174	45.6522	64.5963
chr21:71595112-71595333	chr21:71595018-71598378	3	3.47404e-05	0.0124099	LOC524810	524810	58.3333	0	20.8333	0
chr21:71597814-71598019	chr21:71595018-71598378	3	0.000148233	0.0324759	LOC524810	524810	33.3333	9.52381	45.8333	0
chr23:16627720-16628115	chr23:16625464-16628824	5	9.27999e-05	0.0234598	KLHDC3	541138	75	17.1429	0	17.1429
chr23:17129875-17130270	chr23:17129578-17132938	5	0.000207002	0.0409814	MAD2L1BP	615542	90	17.1429	37.5	25.7143
chr23:19399485-19400140	chr23:19396809-19400169	8	3.02557e-05	0.0115619	ENPP5	512304	68.75	10.7143	26.5625	28.5714
chr23:29503616-29504180	chr23:29502904-29506264	7	3.94214e-06	0.00359874	LOC784712	784712	60.7143	6.12245	21.4286	8.16327
chr23:30586214-30586434	chr23:30585345-30588705	3	8.45967e-06	0.00624686	LOC783203	783203	58.3333	0	45.8333	4.7619
chr25:32386552-32389833	chr25:32386442-32389802	19	2.75967e-08	7.55781e-05	LOC100337050	100337050	10.5263	60.1504	51.9737	61.6541
chr25:32390649-32392776	chr25:32389895-32393255	7	2.37604e-05	0.00983443	LOC100337075	100337075	3.57143	65.3061	60.7143	63.2653
chr25:32390649-32393858	chr25:32390528-32393888	9	3.12317e-06	0.00301882	LOC100337089	100337089	2.77778	58.7302	54.1667	58.7302
chr25:32391656-32393858	chr25:32391621-32394981	6	2.47387e-05	0.0099148	LOC100337105	100337105	0	57.1429	52.0833	59.5238
chr25:32444958-32446539	chr25:32444544-32447904	6	2.86032e-05	0.0111907	LOC100336625	100336625	0	54.7619	47.9167	66.6667
chr26:33755701-33756101	chr26:33754336-33757696	5	1.3553e-05	0.00767938	TCF7L2	540481	75	5.71429	22.5	11.4286
chr27:14732920-14733220	chr27:14730024-14733384	4	0.000181577	0.0377679	MGC133696	523361	31.25	0	15.625	0
chr28:6243942-6244152	chr28:6240872-6244232	3	4.96748e-05	0.0166008	LOC616014	616014	83.3333	0	50	57.1429
chr29:44144255-44144482	chr29:44141171-44144531	3	1.06009e-05	0.00669975	POLA2	514793	83.3333	0	45.8333	23.8095
chr29:48165642-48166017	chr29:48165168-48168528	5	0.000104342	0.025214	CTTN	506939	70	62.8571	5	60
chr29:50040570-50041740	chr29:49000000-50200000	14	0.00023208	0.0452094	chr29 imprinted region	chr29:49000000-50200000	55.3571	70.4082	16.9643	54.0816
chr3:16365790-16366105	chr3:16365444-16368804	4	7.73859e-05	0.0211934	C3H1orf189	504348	81.25	7.14286	56.25	32.1429
chr3:31704999-31705201	chr3:31703085-31706445	3	0.000151892	0.0324759	DDX20	528433	83.3333	4.7619	0	9.52381
chr3:99958171-99958411	chr3:99956048-99959408	3	8.14259e-05	0.0219343	CYP4B1	540149	75	14.2857	0	38.0952
chr4:104018843-104019753	chr4:104016347-104019707	11	1.21486e-06	0.00166354	HIPK2	510158	63.6364	61.039	3.40909	40.2597
chr5:103209172-103209662	chr5:103206409-103209769	6	2.53993e-09	8.34722e-06	LOC751809	751809	79.1667	0	10.4167	4.7619
chr5:103777903-103778548	chr5:103777890-103781250	8	3.72218e-05	0.0130134	C1S	767827	65.625	17.8571	1.5625	16.0714
chr5:26013587-26014063	chr5:26013049-26016409	6	0.000195167	0.0395923	SMUG1	539771	70.8333	50	4.16667	45.2381
chr5:27049442-27049732	chr5:27046493-27049853	4	1.71431e-05	0.00902865	IGFBP6	404186	87.5	3.57143	15.625	25
chr5:56212652-56213112	chr5:56212543-56215903	6	1.93271e-05	0.0090738	SLC26A10	506076	62.5	4.7619	12.5	9.52381
chr5:59672705-59673190	chr5:59670346-59673706	6	9.84435e-05	0.0241436	LOC788396	788396	50	7.14286	22.9167	4.7619
chr6:113700060-113700468	chr6:113700054-113703414	5	6.98383e-05	0.0199253	BOD1L	508527	100	42.8571	5	45.7143
chr6:23108283-23108499	chr6:23108258-23111618	3	7.04509e-05	0.0199253	CD163L1	338056	58.3333	0	16.6667	0
chr6:5439730-5443001	chr6:5439669-5443029	18	1.53472e-07	0.00031523	LOC100337111	100337111	52.7778	13.4921	45.1389	30.9524
chr6:6570188-6573356	chr6:6570165-6573525	18	2.07877e-05	0.00948845	LOC100337377	100337377	65.2778	24.6032	47.9167	41.2698
chr7:18458690-18459170	chr7:18456794-18460154	6	7.40289e-11	4.05481e-07	LOC100296737	100296737	95.8333	0	20.8333	28.5714
chr7:19219766-19220161	chr7:19218572-19221932	5	1.11494e-09	4.58017e-06	DENND1C	511230	90	0	32.5	11.4286
chr7:3380232-3381382	chr7:3379767-3383127	14	0.000179657	0.0377679	JMJD4	506151	62.5	23.4694	14.2857	26.5306
chr7:41656716-41656941	chr7:41656695-41660055	3	5.11686e-05	0.0166008	BTNL9	100125313	0	42.8571	0	38.0952
chr7:43156635-43157305	chr7:43155945-43159305	8	2.33152e-05	0.00983443	LOC506034	506034	15.625	25	4.6875	44.6429
chr7:54131342-54131717	chr7:54128985-54132345	5	1.83697e-05	0.00902865	PCDHGA5	539653	0	28.5714	7.5	54.2857
chr7:54137807-54138292	chr7:54134932-54138292	6	6.24254e-06	0.00508033	LOC100337133	100337133	0	61.9048	35.4167	57.1429
chr8:71127370-71128705	chr8:71125429-71128789	14	1.49821e-06	0.00178242	MGC139169	782274	76.7857	29.5918	56.25	32.6531
chr9:71629077-71629797	chr9:71628540-71631900	9	6.09388e-05	0.0185434	LOC100297846	100297846	44.4444	6.34921	18.0556	7.93651
chrX:23535458-23536010	chrX:23533639-23536999	7	9.12394e-06	0.00624686	LOC100300563	100300563	64.2857	8.16327	48.2143	28.5714
chrX:29089458-29092640	chrX:29089246-29092606	25	5.63139e-05	0.0174594	LOC100298655	100298655	79	40.5714	55.5	48.5714
chrX:39187417-39188302	chrX:39185296-39188656	10	3.65345e-07	0.00066704	KIR3DS1	493736	62.5	8.57143	23.75	12.8571
chrX:39193137-39193384	chrX:39193132-39196492	3	1.86815e-05	0.00902865	KIR3DL2	537065	58.3333	0	37.5	4.7619
chrX:92153897-92154392	chrX:92152257-92155617	6	5.41862e-05	0.0171228	KCND1	518384	45.8333	50	2.08333	45.2381
chrX:92177339-92178501	chrX:92177232-92180592	14	7.03564e-05	0.0199253	GRIPAP1	515550	42.8571	35.7143	5.35714	31.6327
