# Supplementary material for: Altered DNA methylation associated with an abnormal liver phenotype in a cattle model with a high incidence of perinatal pathologies
Source: Sci Rep. 2016 Dec 13;6:38869. doi: 10.1038/srep38869 (PMC5153653; doi:10.1038/srep38869)
Supplement: Supplementary Dataset 3 [file srep38869-s4.xls]

## Sheet: MFA_Figure4
DMR coordinates	Promoter coordinates
chr1:83429055-83429530	chr1:83426212-83429572
chr10:21638702-21638907	chr10:21638079-21641439
chr10:21698098-21698844	chr10:21697229-21700589
chr10:21831278-21831622	chr10:21830584-21833944
chr10:25748994-25749289	chr10:25745930-25749290
chr11:21575384-21575726	chr11:21573295-21576655
chr11:98959438-98959588	chr11:98957314-98960674
chr12:16788393-16789558	chr12:16787485-16790845
chr12:55684772-55685087	chr12:55684534-55687894
chr13:53712175-53712660	chr13:53709422-53712782
chr13:57598112-57598422	chr13:57595510-57598870
chr13:58397948-58398163	chr13:58396931-58400291
chr13:61645543-61646013	chr13:61642664-61646024
chr13:62013774-62014174	chr13:62013601-62016961
chr13:63084410-63084876	chr13:63084222-63087582
chr13:66018938-66019223	chr13:66016136-66019496
chr13:70160465-70160595	chr13:70158938-70162298
chr14:17818815-17819492	chr14:17818791-17822151
chr14:18308281-18308411	chr14:18305116-18308476
chr14:71741489-71741719	chr14:71741472-71744832
chr15:24920038-24920678	chr15:24919937-24923297
chr15:30279118-30279503	chr15:30276100-30279460
chr15:32204747-32205042	chr15:32204559-32207919
chr15:33298547-33298681	chr15:33297542-33300902
chr15:43723435-43723720	chr15:43722757-43726117
chr15:45634966-45635276	chr15:45632986-45636346
chr15:46603561-46603876	chr15:46601196-46604556
chr15:47393955-47394360	chr15:47393687-47397047
chr15:47683472-47683867	chr15:47682758-47686118
chr15:50679890-50680282	chr15:50679084-50682444
chr15:83493046-83494110	chr15:83492247-83495607
chr15:83495110-83495415	chr15:83492247-83495607
chr16:44832784-44833024	chr16:44830544-44833904
chr16:59131477-59131962	chr16:59130781-59134141
chr16:65995100-65995589	chr16:65992215-65995575
chr16:66570086-66570221	chr16:66570067-66573427
chr17:60502811-60503046	chr17:60500861-60504221
chr17:64807041-64807196	chr17:64806609-64809969
chr17:71646641-71646946	chr17:71645652-71649012
chr18:13011374-13011599	chr18:13008190-13011550
chr18:24032769-24032912	chr18:24029967-24033327
chr18:26281593-26281901	chr18:26280979-26284339
chr18:2907058-2907633	chr18:2905580-2908940
chr18:45937888-45938583	chr18:45935237-45938597
chr18:46154018-46154133	chr18:46153526-46156886
chr18:46357905-46358320	chr18:46356553-46359913
chr18:46526952-46527367	chr18:46526185-46529545
chr18:48412811-48413456	chr18:48412111-48415471
chr18:48668727-48669872	chr18:48666482-48669842
chr18:48879476-48880304	chr18:48879207-48882567
chr18:51377526-51377763	chr18:51377513-51380873
chr18:51608849-51609089	chr18:51605794-51609154
chr18:51650007-51651390	chr18:51649898-51653258
chr18:52098809-52099684	chr18:52098674-52102034
chr18:53043598-53043718	chr18:53041432-53044792
chr18:53523452-53524124	chr18:53521565-53524925
chr18:54025675-54026410	chr18:54023021-54026381
chr18:54885504-54885714	chr18:54884709-54888069
chr18:56059004-56059234	chr18:56057750-56061110
chr18:56355020-56355675	chr18:56353188-56356548
chr18:56423209-56423679	chr18:56420333-56423693
chr18:56522492-56522872	chr18:56521942-56525302
chr18:56727673-56727974	chr18:56724565-56727925
chr18:57365417-57365552	chr18:57362738-57366098
chr18:58235549-58236019	chr18:58234774-58238134
chr18:62027002-62027477	chr18:62026038-62029398
chr19:23159786-23160161	chr19:23157760-23161120
chr19:23250360-23251080	chr19:23248050-23251410
chr19:23653342-23653717	chr19:23650320-23653680
chr19:26702993-26703663	chr19:26700292-26703652
chr19:27255947-27256521	chr19:27253943-27257303
chr19:28636545-28636945	chr19:28636455-28639815
chr19:43199639-43199790	chr19:43199192-43202552
chr19:43296250-43296650	chr19:43295297-43298657
chr19:44532903-44533113	chr19:44529725-44533085
chr19:46227204-46227516	chr19:46227199-46230559
chr19:53086307-53086797	chr19:53083463-53086823
chr2:107463335-107463739	chr2:107460687-107464047
chr2:121517682-121518052	chr2:121517657-121521017
chr2:130012516-130012826	chr2:130011771-130015131
chr2:26564030-26564430	chr2:26563863-26567223
chr2:60614282-60614577	chr2:60613828-60617188
chr2:66268110-66270352	chr2:66267297-66270657
chr2:70122554-70122929	chr2:70119952-70123312
chr2:81277319-81277538	chr2:81274467-81277827
chr2:97099235-97099722	chr2:97096843-97100203
chr20:25963931-25964241	chr20:25963175-25966535
chr20:39805984-39806204	chr20:39803085-39806445
chr20:63109988-63110468	chr20:63109705-63113065
chr20:63110063-63110468	chr20:63109989-63113349
chr21:33664674-33665233	chr21:33664094-33667454
chr21:34322777-34323237	chr21:34319841-34323201
chr21:34602285-34602765	chr21:34599365-34602725
chr21:58003280-58003656	chr21:58003181-58006541
chr22:11674914-11675666	chr22:11672324-11675684
chr22:12357684-12357974	chr22:12354823-12358183
chr22:2686111-2686396	chr22:2683120-2686480
chr22:48338960-48339173	chr22:48336420-48339780
chr22:48648053-48648398	chr22:48646417-48649777
chr22:49948716-49948836	chr22:49948692-49952052
chr22:9739633-9739846	chr22:9736598-9739958
chr23:16627720-16628115	chr23:16625631-16628991
chr23:27196209-27196604	chr23:27195433-27198793
chr23:7433387-7433697	chr23:7432826-7436186
chr23:7513902-7514032	chr23:7510780-7514140
chr23:7537800-7539309	chr23:7535952-7539312
chr24:47282526-47282931	chr24:47281570-47284930
chr24:49736656-49736896	chr24:49735880-49739240
chr25:18350946-18351064	chr25:18347702-18351062
chr25:27983773-27983910	chr25:27983753-27987113
chr25:32386552-32389833	chr25:32386442-32389802
chr25:32390649-32392776	chr25:32389895-32393255
chr25:32390649-32393858	chr25:32390528-32393888
chr25:32391656-32393858	chr25:32391621-32394981
chr25:32444958-32446539	chr25:32444544-32447904
chr25:34768321-34768552	chr25:34766078-34769438
chr25:36776243-36776483	chr25:36776153-36779513
chr26:21109124-21109349	chr26:21107473-21110833
chr26:23793995-23794122	chr26:23793436-23796796
chr26:37567212-37567537	chr26:37566952-37570312
chr26:40346615-40346750	chr26:40344540-40347900
chr28:35737713-35738018	chr28:35736935-35740295
chr28:46145266-46146486	chr28:46145260-46148620
chr29:26557063-26557369	chr29:26554379-26557739
chr29:38136093-38136333	chr29:38133611-38136971
chr29:48165642-48166017	chr29:48165168-48168528
chr29:49008616-49008843	chr29:49000000-50200000
chr29:50040570-50041740	chr29:49000000-50200000
chr3:101117188-101117318	chr3:101117081-101120441
chr3:101940187-101940515	chr3:101937347-101940707
chr3:101940187-101940762	chr3:101937673-101941033
chr3:103323129-103323444	chr3:103322905-103326265
chr3:106018344-106018564	chr3:106016081-106019441
chr3:113632213-113632423	chr3:113631794-113635154
chr3:11727856-11728351	chr3:11726470-11729830
chr3:15481537-15481762	chr3:15480848-15484208
chr3:17798874-17799289	chr3:17796980-17800340
chr3:19203362-19203497	chr3:19203266-19206626
chr3:26437464-26438524	chr3:26436981-26440341
chr3:31704999-31705201	chr3:31703085-31706445
chr3:33468055-33468300	chr3:33467022-33470382
chr3:50560394-50560604	chr3:50559103-50562463
chr3:8227900-8228227	chr3:8227236-8230596
chr3:8307698-8308074	chr3:8307416-8310776
chr3:99608753-99608868	chr3:99608187-99611547
chr4:104018843-104019753	chr4:104016347-104019707
chr4:12416988-12417146	chr4:11907009-12704701
chr4:12476757-12477232	chr4:11907009-12704701
chr4:18982024-18982764	chr4:18979468-18982828
chr4:35561543-35561848	chr4:35561538-35564898
chr5:103777903-103778548	chr5:103777890-103781250
chr5:26884523-26885098	chr5:26884430-26887790
chr5:27380335-27380460	chr5:27377062-27380422
chr5:31606687-31607002	chr5:31605997-31609357
chr5:56212652-56213112	chr5:56212543-56215903
chr5:56876140-56876815	chr5:56875709-56879069
chr5:57837338-57839552	chr5:57836345-57839705
chr5:65851326-65851566	chr5:65850704-65854064
chr5:67042551-67042691	chr5:67039345-67042705
chr5:95724937-95725652	chr5:95724014-95727374
chr5:97100795-97101003	chr5:97100233-97103593
chr6:113700060-113700468	chr6:113700054-113703414
chr6:68975070-68975380	chr6:68972780-68976140
chr6:69185721-69185881	chr6:69185720-69189080
chr6:70585816-70586214	chr6:70583907-70587267
chr6:91481153-91481275	chr6:91478769-91482129
chr7:103773223-103773357	chr7:103772809-103776169
chr7:12326331-12326701	chr7:12323362-12326722
chr7:13546766-13547357	chr7:13546241-13549601
chr7:15405878-15406710	chr7:15404527-15407887
chr7:21540341-21540658	chr7:21537981-21541341
chr7:3380232-3381382	chr7:3379767-3383127
chr7:3380407-3381382	chr7:3380325-3383685
chr7:41355072-41355697	chr7:41353250-41356610
chr7:54131342-54131717	chr7:54128985-54132345
chr7:55601289-55601574	chr7:55600663-55604023
chr7:7948653-7950083	chr7:7946905-7950265
chr7:90175110-90175331	chr7:90174693-90178053
chr8:7414002-7414158	chr8:7412945-7416305
chr9:97656884-97657445	chr9:97633102-97746388
chrX:17772389-17772850	chrX:17769442-17772802
chrX:33351777-33352268	chrX:33350228-33353588
