# Supplementary material for: Altered DNA methylation associated with an abnormal liver phenotype in a cattle model with a high incidence of perinatal pathologies
Source: Sci Rep. 2016 Dec 13;6:38869. doi: 10.1038/srep38869 (PMC5153653; doi:10.1038/srep38869)
Supplement: Supplementary Dataset 4 [file srep38869-s5.xls]

## Sheet: MFA_Figure5
DMR coordinates	Promoter coordinates
chr10:13322372-13322842	chr10:13322166-13325526
chr10:21638702-21638907	chr10:21638079-21641439
chr10:21655017-21655347	chr10:21652430-21655790
chr10:21698098-21698844	chr10:21697229-21700589
chr10:21831278-21831622	chr10:21830584-21833944
chr10:22754139-22754804	chr10:22753262-22756622
chr10:23020643-23020947	chr10:23019810-23023170
chr10:24311511-24311627	chr10:24308301-24311661
chr10:24541830-24542195	chr10:24540945-24544305
chr10:25341963-25342514	chr10:25341259-25344619
chr10:80157698-80158108	chr10:80157268-80160628
chr10:87111223-87111459	chr10:87108380-87111740
chr11:21575384-21575726	chr11:21573295-21576655
chr11:36065289-36065514	chr11:36063111-36066471
chr13:55437820-55438125	chr13:55437816-55441176
chr13:57598112-57598422	chr13:57595510-57598870
chr13:63084410-63084876	chr13:63084222-63087582
chr13:66018938-66019223	chr13:66016136-66019496
chr14:17818815-17819492	chr14:17818791-17822151
chr14:18308281-18308411	chr14:18305116-18308476
chr14:2242028-2242326	chr14:2239405-2242765
chr14:46893055-46893350	chr14:46892859-46896219
chr15:1087626-1087931	chr15:1086934-1090294
chr15:32204747-32205042	chr15:32204559-32207919
chr15:45634966-45635276	chr15:45632986-45636346
chr15:46603561-46603876	chr15:46601196-46604556
chr15:47393955-47394360	chr15:47393687-47397047
chr15:47683472-47683867	chr15:47682758-47686118
chr15:47737911-47738307	chr15:47737639-47740999
chr15:52266998-52267198	chr15:52266975-52270335
chr16:44832784-44833024	chr16:44830544-44833904
chr17:47313104-47313479	chr17:47311604-47314964
chr17:60502811-60503046	chr17:60500861-60504221
chr17:64807041-64807196	chr17:64806609-64809969
chr18:26281593-26281901	chr18:26280979-26284339
chr18:2907058-2907633	chr18:2905580-2908940
chr18:45937888-45938583	chr18:45935237-45938597
chr18:46154018-46154133	chr18:46153526-46156886
chr18:46526952-46527367	chr18:46526185-46529545
chr18:47213065-47213545	chr18:47212041-47215401
chr18:47236289-47236419	chr18:47235081-47238441
chr18:47237245-47237705	chr18:47235081-47238441
chr18:48879476-48880304	chr18:48879207-48882567
chr18:51377526-51377763	chr18:51377513-51380873
chr18:51608849-51609089	chr18:51605794-51609154
chr18:52098809-52099684	chr18:52098674-52102034
chr18:54025675-54026410	chr18:54023021-54026381
chr18:54199035-54199250	chr18:54195868-54199228
chr18:56059004-56059234	chr18:56057750-56061110
chr18:56522492-56522872	chr18:56521942-56525302
chr18:56727673-56727974	chr18:56724565-56727925
chr18:61228764-61228996	chr18:61225625-61228985
chr19:21938404-21938634	chr19:21935303-21938663
chr19:26702993-26703663	chr19:26700292-26703652
chr19:27330569-27330864	chr19:27329077-27332437
chr19:27580579-27581144	chr19:27580045-27583405
chr19:28636545-28636945	chr19:28636455-28639815
chr19:37086936-37087416	chr19:37086246-37089606
chr19:39243851-39244581	chr19:39243741-39247101
chr19:39642744-39643614	chr19:39640216-39643576
chr19:40072880-40073000	chr19:40070335-40073695
chr19:40710647-40710882	chr19:40708919-40712279
chr19:44532903-44533113	chr19:44529725-44533085
chr19:46227204-46227516	chr19:46227199-46230559
chr19:46948189-46948494	chr19:46948011-46951371
chr19:53086307-53086797	chr19:53083463-53086823
chr19:6243770-6244624	chr19:6241422-6244782
chr2:60614282-60614577	chr2:60613828-60617188
chr2:66268110-66270352	chr2:66267297-66270657
chr2:70122554-70122929	chr2:70119952-70123312
chr2:81277319-81277538	chr2:81274467-81277827
chr20:23213013-23213344	chr20:23210633-23213993
chr20:25963931-25964241	chr20:25963175-25966535
chr21:7011029-7011234	chr21:7010752-7014112
chr21:71595112-71595333	chr21:71595018-71598378
chr22:12234659-12234894	chr22:12232675-12236035
chr22:12357684-12357974	chr22:12354823-12358183
chr23:15135325-15135535	chr23:15132125-15135485
chr23:17129875-17130270	chr23:17129578-17132938
chr23:19399485-19400140	chr23:19396809-19400169
chr23:29503616-29504180	chr23:29502904-29506264
chr23:7513902-7514032	chr23:7510780-7514140
chr24:47282526-47282931	chr24:47281570-47284930
chr25:2648331-2648587	chr25:2646180-2649540
chr25:32386552-32389833	chr25:32386442-32389802
chr25:32390649-32392776	chr25:32389895-32393255
chr25:32390649-32393858	chr25:32390528-32393888
chr25:32391656-32393858	chr25:32391621-32394981
chr25:36776243-36776483	chr25:36776153-36779513
chr25:36793285-36793520	chr25:36790605-36793965
chr26:23793995-23794122	chr26:23793436-23796796
chr26:33755701-33756101	chr26:33754336-33757696
chr27:14732920-14733220	chr27:14730024-14733384
chr28:35737713-35738018	chr28:35736935-35740295
chr28:6243942-6244152	chr28:6240872-6244232
chr29:26557063-26557369	chr29:26554379-26557739
chr29:38136093-38136333	chr29:38133611-38136971
chr29:44144255-44144482	chr29:44141171-44144531
chr3:100062494-100062624	chr3:100060360-100063720
chr3:101117188-101117318	chr3:101117081-101120441
chr3:106018344-106018564	chr3:106016081-106019441
chr3:11727856-11728351	chr3:11726470-11729830
chr3:16365790-16366105	chr3:16365444-16368804
chr3:17798874-17799289	chr3:17796980-17800340
chr3:17813795-17814030	chr3:17812925-17816285
chr3:19203362-19203497	chr3:19203266-19206626
chr3:28949185-28949667	chr3:28946285-28949645
chr3:31704999-31705201	chr3:31703085-31706445
chr3:50560394-50560604	chr3:50559103-50562463
chr3:8227900-8228227	chr3:8227236-8230596
chr3:8307698-8308074	chr3:8307416-8310776
chr3:99608753-99608868	chr3:99608187-99611547
chr3:99958171-99958411	chr3:99956048-99959408
chr4:18982024-18982764	chr4:18979468-18982828
chr5:103209172-103209662	chr5:103206409-103209769
chr5:103777903-103778548	chr5:103777890-103781250
chr5:110120955-110121159	chr5:110120673-110124033
chr5:27049442-27049732	chr5:27046493-27049853
chr5:28544532-28544933	chr5:28542277-28545637
chr5:31606687-31607002	chr5:31605997-31609357
chr5:56212652-56213112	chr5:56212543-56215903
chr5:67042551-67042691	chr5:67039345-67042705
chr5:95724937-95725652	chr5:95724014-95727374
chr5:97100795-97101003	chr5:97100233-97103593
chr6:113700060-113700468	chr6:113700054-113703414
chr6:5439730-5443001	chr6:5439669-5443029
chr6:6570188-6573356	chr6:6570165-6573525
chr6:68975070-68975380	chr6:68972780-68976140
chr6:70585816-70586214	chr6:70583907-70587267
chr7:13546766-13547357	chr7:13546241-13549601
chr7:14889073-14889489	chr7:14888076-14891436
chr7:18458690-18459170	chr7:18456794-18460154
chr7:19219766-19220161	chr7:19218572-19221932
chr7:21540341-21540658	chr7:21537981-21541341
chr7:41355072-41355697	chr7:41353250-41356610
chr7:54137807-54138292	chr7:54134932-54138292
chr7:55601289-55601574	chr7:55600663-55604023
chr7:5913086-5913301	chr7:5912180-5915540
chr7:7948653-7950083	chr7:7946905-7950265
chr7:90175110-90175331	chr7:90174693-90178053
chr8:60485432-60486003	chr8:60483105-60486465
chr8:71127370-71128705	chr8:71125429-71128789
chr8:73147138-73147378	chr8:73145844-73149204
chr9:71629077-71629797	chr9:71628540-71631900
chrX:23535458-23536010	chrX:23533639-23536999
chrX:29089458-29092640	chrX:29089246-29092606
chrX:39187417-39188302	chrX:39185296-39188656
chrX:39193137-39193384	chrX:39193132-39196492
